# Supplementary material for: Effects of swinging exercise on immune biomarkers: a systematic review and meta-analysis with machine learning-based identification of responder profiles
Source: Front Physiol. 2026 Feb 24;16:1694645. doi: 10.3389/fphys.2025.1694645 (PMC12973063; doi:10.3389/fphys.2025.1694645)
Supplement: Supplementary file 2 [file Presentation1.zip]

Archive with 4 entries (4 files):
- Supplementary Figure S3.Effects on CD8+ T−cells.jpg
- supplementary figure2.CD4_Subgroup_Analysis.jpg
- Supplementary_Figure_S1_CD4_CD8_Subgroup_Analysis.jpg
- supplement fig legand.doc
